# Supplementary material for: Transparent Organogels as a Medium for the Light-Induced Conversion from Spiropyran to Merocyanine
Source: Gels. 2023 Nov 27;9(12):932. doi: 10.3390/gels9120932 (PMC10742928; doi:10.3390/gels9120932)
Supplement: Supplementary file 1 [file gels-09-00932-s001.zip]

Archive with 1 entries (1 files):
- gels-2721342-supplementary.pdf
